# Supplementary material for: A qualitative assessment on the acceptability of providing cash transfers and social health insurance for tuberculosis-affected families in Ho Chi Minh City, Vietnam
Source: PLOS Glob Public Health. 2023 Dec 6;3(12):e0002439. doi: 10.1371/journal.pgph.0002439 (PMC10699628; doi:10.1371/journal.pgph.0002439)
Supplement: S3 File — (XLSX) [file pgph.0002439.s003.xlsx]

## Sheet: Code definitions
#	Category	Code	Code definition	Primary construct	Secondary construct
1	Cash Transfers
1.01		Adequacy of the cash	Discussion about the adequacy of the social support pilot providing 500,000 VND/month to each TB patient enrolled in the project.	Perceived effectiveness	Burden
1.02		Eligibility criteria for cash	Discussion about who should receive cash and how an eligibility criteria should be set. Includes both theoretial discussions of who should receive cash. It also assesses the intervention coherence of cash transfers for the pilot participants.	Affective attitude	Ethicality
1.03		Perception of need	Discussion about the groups/types of people who require social protection; not who should be eligible for support.	Ethicality	Intervention coherence
1.04		Perceptions of cash transfers	Various perspectives on the value of cash transfers to TB patients and their families.	Intervention coherence	Ethicality
1.04.1		Benefits of cash	Discussion of benefits of cash transfers such as that it can eliminate TB quicker, facilitate adherence, improve mental health, limit drug resistance, promote a positive attitude of TB treatment, improves transportation to clinics, provide supplements or nutritional support, etc...	Affective attitude	Perceived effectiveness
1.05		Conditionality	Discussion about perceptions of the conditions to receive a conditional cash transfer.	Ethicality	Burden
1.06		Process of providing cash	Discussion about the social support pilot providing cash transfers to TB patients. This code includes specific responses to questions about the mode of cash transfer, the frequency cash should be distributed, the amount of cash that should be given, the optimal number of months that cash should be distributed, and the most appropriate person to receive the cash transfer.	Burden
1.06.1		Cash amount	Participant assessments of the optimal amount of cash that should be given to TB patients.	Burden
1.06.2		Cash for dependents	Discuss about whether additional cash should be provided if a TB patient has dependents.	Burden
1.06.3		Frequency of cash	Discussion about how often cash should be provided to TB patients: weekly, bi-weekly, monthly, etc...	Burden
1.06.4		Mode of cash transfer	Discussion about how funds are delivered to participants. These sections will cover questions about cash, wire transfers, etc..	Burden
1.06.5		Optimal duration of cash	Discussion about the number of months that cash support should be given to TB patients.	Burden
1.06.6		Person to receive cash	Discussion about who is the optimal person receive cash from the pilot.	Burden
1.07		Reservations about cash	A range of concerns about distributing cash to TB patients.	Ethicality	Affective attitude
1.07.1		"Double-dipping"	Concern that TB patinets will take cash from multiple sources such as the pilot+ HI or the pilot+ other gov't programs.	Ethicality
1.07.2		Abuse of cash	Concerns that cash will be used in ways that do not support TB treatment. Includes gambling, drugs, alcohol, other illicit substances, etc...	Ethicality
1.07.3		Complaints	Concern that a project providing cash will cause the TB patients who did not receive it to complain.	Ethicality
1.07.4		Dependency on cash	Concerns that cash transfers will cause depedency among TB patients.	Ethicality
1.07.5		Not enough resources to sustain cash transfers	Concern that there are not enough resources to sustain cash transfers and that it is not a sustainable project.	Ethicality
1.07.6		Rumors	Concerns that rumors will be spread because of the cash transfer program.	Ethicality
1.08		Use of cash	Discussion about how cash should be used. Includes: medical examinations, medicines, nutrition, supplements, travel, etc...	Affective attitude	Acceptable uses of cash table
1.08.1		Person who decides how to use cash	Child code to describe the decision making process of how cash is used.	Ethicality
2	Package of support			Affective attitude
2.01		Combination of cash + SHI	Use when health insurance and cash are discussed as a package.	Affective attitude	Ethicality
2.02		Preference for cash or HI	Use when a participant expresses a distinct preference for the provision of cash or HI.	Affective attitude	Perceived effectiveness
3	Health Insurance
3.01		Eligibility for HI	Descriptions of who should be provided with health insurance, or the conditions that a person should meet to be eligible for HI.	Affective attitude	Ethicality
3.02		HI Coverage	Broad description of issues related to health insurance coverage, including its affordability, benefits and limits, use to treat TB and other comorbidities, the cost of TB treatment, OOP expenditure, and term-limit of the coverage.	Perceived effectiveness
3.03		Affordability of HI	The ability of TB patients to purchase health insurance for themselves or their households.	Burden
3.04		Comorbidities & HI	Descriptions of HI covering any disease other than TB.	Perceived effectiveness
3.05		Expiring coverage	Participants in the social support pilot received one year of HI coverage. This code describes any instances where they discuss coverage ending at the end of 1 year.	Burden
3.06		Limits of HI Coverage	Descriptions of the inadequacy of HI to reduce out-of-pocket expenditure, to cover the full costs of test, or meet the broad needs of patients.	Perceived effectiveness
3.07		Out of pocket expenditure	Discussion of payments made by patients and/or their families for HI coverage.	Perceived effectiveness	Burden
3.08		TB & HI	Descriptions of HI coverage for TB, or lack thereof. Does not include discussions about policy changes and the integration of TB into social health insurance.	Perceived effectiveness
3.09		Integration of TB care into SHI	TB has not been covered by social health insurance in Viet Nam until 2020. As it is integrated into the SHI coverage, there are changes and/or challenges to the TB program and how it operates.	Intervention coherence
3.10		Perceptions of HI	A broad code covering all opinions about HI in Viet Nam.	Affective attitude	Perceived effectiveness
3.11		Practical HI issues	Descriptions of the process to obtain or use HI through the social support pilot.	Intervention coherence	Perceived effectiveness
3.12		Psychological impact of HI	Discussion of the impact that health insurance has on a persons mental health ans sense of security.	Perceived effectiveness	Ethicality
3.13		Anxiety & HI	Discussion of the linkage between "worries" and health insurance.	Perceived effectiveness
3.14		Mental health & HI	Discussion of mental health and health insurance.	Perceived effectiveness
4	Other
4.01		Adherence challenges	Descriptions of personal challenges with TB treatment and adherence on medication.	Burden
4.02		Other required supplements or medications	Required liver supplementation or other medicines required by the TB doctors.	Burden
4.03		TB & poverty	Discussion about TB being a disease of poverty and the challenging circumstances faced by people living with TB.	Burden
5	Other forms of treatment support		Support that is not cash or SHI. Includes: loans, education, vocational training, etc...
5.01		Availability of existing treatment support	Participants knowledge of financial/social/medical support that is not related to the social support pilot.	Affective attitude
5.02		Perceptions of other forms of social support	Descriptions of perceptions of forms of social support beyond cash and SHI. Examples include loans, vocational training, education, etc...	Affective attitude
6	Social Support Implementation (Cash or HI)		Discussion about how the pilot was implemented.
6.01		Perceptions of the implementation	Discussion about the social support pilot and the participants' perceptions of them.	Burden
6.02		Responsibility for implementation	Discussion about who should be implementing social support implemenations (cash and/or cash). Is this the responsiblity of the government, civil society, etc...	Burden
6.03		Source of social support	Funding sources for treatment support projects.	Burden
7	Stigma		Descriptions of any type of experienced discrimination or fear of discrimination by TB patients from their families, neighbors, friends, etc.
7.01		Anticipated stigma	Descriptions of the worry that one will be devalued after a TB diagnosis.	Burden
7.02		Experiened stigma	Descriptions of a range of stigmatizing behaviours, messages, and effects that are either directly experienced by the person with TB or by their families and/or that drive others to acts of discrimination, rejection, or isolation in different settings (family, community, health care, workplace, in particular).	Burden

## Sheet: Acceptable uses of cash
Uses of cash that participants suggested as acceptable
Interview #	Characteristics	Medical exams	Medicines	Nutrition/food	Supplements	Travel	Housing & utilities	Unconcerned about use of the money
Pre-1	Provincial-level TB staff			X		X
Pre-2	District-level TB doctors	X		X	X	X
Pre-3	Provincial-level TB staff			X		X
Pre-4	District-level TB doctors		X	X
Pre-5	District-level TB doctors			X		X
Pre-6	District-level TB doctors	X	X	X		X
Pre-7	Provincial-level TB staff							X
Pre-8	National TB program staff			X		X	X
Pre-9	National TB program staff	X	X	X		X
Pre-10	Community members/Non-beneficiaries			X	X
Post-1	District-level TB doctors	X		X		X
Post-2	District-level TB doctors			X			X
Post-3	District-level TB doctors	X	X	X	X	X
Post-4	District-level TB doctors							X
Post-5	UCT +SHI beneficiary			X	X
Post-6	CCT +SHI beneficiary			X	X
Post-7	UCT +SHI beneficiary			X
Post-8	CCT +SHI beneficiary			X	X
Post-9	Program staff		X	X	X	X	X
Post-10	Program staff	X	X	X	X
Post-11	CCT +SHI beneficiary			X	X
Post-12	UCT +SHI beneficiary		X	X	X	X

## Sheet: Process of providing cash
Process of providing cash
Interview #	Cash amount	Cash for dependents	Frequency of cash	Mode of cash transfer	Optimal duration of cash	Person to receive cash
Pre-1	4.9 million VND/month	-	Monthly	cash > goods or services	Duration of treatment (6 or 18-20 mo)	Directly to Px, if not able then must establish order of proxies (family, caretakers)
Pre-2	1.6 million VND/month	additional 1.6 million VND per dependent	Monthly	-	Duration of treatment	Directly to Px if of sound mind. Otherwise, caretaker or family member ok
Pre-3	no consensus on amount	-	Monthly	Provide cash at health center when Px comes for reexaminations	Duration of treatment (6, 9, 18-20 mo)	Proxy ok, but need a way to confirm Px receives
Pre-4	600K VND/ month, but uncertain	-	-	Authorized individuals deliver to Px, with witness	6 months if no income	Directly to Px
Pre-5	3 million VND/ month	Give directly to Px, dependants ok based on circumstance (better under person to receive cash)	-	From NGO to Px	Duration of treatment	Give directly to Px, famiily ok based on circumstance (elderly, very sick)
Pre-6	2-3 milllion VND/month	-	Monthly	Obtain signatures during visit, deliver cash the next month	6 months	Directly to Px, or direct confirmed family
Pre-7	Varies: 1.5 - 15 million VND/ month	-	Daily	-	-	Directly to Px, with confirmed proxy if Px is unable to receive
Pre-8	3 million VND/ month	-	Flexible - every 3mo	Directly to patients (faster, no middleman)	6 months	Directly to Px
Pre-9	3 million VND/ month	-	-	Tranfer to medical center to give to Px after visit, or direct through viettel pay (issues of those living in remote areas, those who do not have these accounts)	-	Px or caretaker
Pre-10	3.5 million VND/month	-	Monthly or every 2 mo	Divided into higher and lower need (more of cash conditionality)	Duration of treatment (6-8 mo)	Px or caretaker
Post-1	3.3 million VND/month	-	Monthly	Direct cash when visiting health center for tests or procedures. Bank is inconvenient and difficulty for the elderly	Duration of treatment, 6 months	Directly to Px to avoid confusion
Post-2	2-3 milllion VND/month	-	Monthly	Direct cash at time of medication provision	Duration of treatment, 6 months	Directly to patient or pre-approved family. ID required
Post-3	3.5 - 7 million VND/ month (depending on if they have permanent residence or not)	-	Monthly	Direct cash, bank transfer if Px has this (many poor patients do not have a bank account)	2 months intensive phase	Directly to Px, or family with consent
Post-4	500-700K VND / month	-	Monthly	Direct cash if human resources available (some Pxs do not have bank cards)	Duration of treatment, 6 months	Directly to Px, or family with consent
Post-5	no consensus on amount	-	Monthly	direct cash > bank due to transfer times. Acknowledgement of difficulties for health worker to directly deliver	6 months + 2 months post recovery	self or family ok
Post-6	-	-	Monthly	Direct cash > bank (some Pxs do not have bank account	6 months	Self only
Post-7	-	-	Monthly	Direct to Px house > bank	Duration of treatment if financial resources available	self or family ok
Post-8	-	-	Monthly	-	Duration of treatment as determined by hospital	Px preferred, close family ok
Post-9	800K - 1 million VND/month	-	Monthly	Direct from health staff or NGO. Pro = able to talk and answer questions, Px knows where cash is coming from	Duration of treatment (6-8 mo)	Directly to Px preferred, family proxy ok (case-by-case)
Post-10	3.2 million VND/month	-	Monthly	Direct cash for those who do not have an account, bank may be viable for those who have an account	Duration of treatment, 6 months	Directly to Px with observation, or caretaker/family (case-by-case)
Post-11	500k VND/month (received)	self (Px) preferred, , family ok (better under person to receive cash)	Biweekly	direct cash > bank. Exchange pill packs for the cash.	Duration of treatment (6 or 9 mo)	self (Px) preferred, , family ok
Post-12	500k VND/month (received)	-	Monthly (can be inconvenient to hcw delivering the money)	Px picks up cash from medical center	6 months	Self or family (case-by-case)
Average/consensus	2.5 million VND/month	additional 1.6 million VND per dependent	Monthly	Directly to patients, either hand-delivered or provided monthly simultaneously with medications/tests	Duration of treatment, 6 months	Directly to patient, pre-approved proxy (family member or caretaker) on a case-by-case basis.
